# Supplementary material for: Semantic Predictability Facilitates Comprehension of Degraded Speech in a Graded Manner
Source: Front Psychol. 2021 Sep 9;12:714485. doi: 10.3389/fpsyg.2021.714485 (PMC8459870; doi:10.3389/fpsyg.2021.714485)
Supplement: Supplementary file 1 [file Data_Sheet_1.CSV]

item	target word predictability	sentence	source
Item1High	High	Er loest die Aufgabe	Self
Item1Low	Low	Er vernachlaessigt die Aufgabe	Self
Item1Mid	Mid	Er erledigt die Aufgabe	Self
Item2High	High	Sie verweigert die Aussage	Obleser&Kotz(2010)
Item2Low	Low	Sie kontrolliert die Aussage	Self
Item2Mid	Mid	Sie vergisst die Aussage	Obleser&Kotz(2010)
Item3High	High	Er verschrottet das Auto	Obleser&Kotz(2010)
Item3Low	Low	Er kriegt das Auto	Obleser&Kotz(2010)
Item3Mid	Mid	Er verkauft das Auto	Self
Item4High	High	Er betankt das Auto	Self
Item4Low	Low	Er entrostet das Auto	Obleser&Kotz(2010)
Item4Mid	Mid	Er faehrt das Auto	Obleser&Kotz(2010)
Item5High	High	Er blitzt den Autofahrer	Self
Item5Low	Low	Er fragt den Autofahrer	Self
Item5Mid	Mid	Er ueberholt den Autofahrer	Self
Item6High	High	Er fliest das Bad	Obleser&Kotz(2010)
Item6Low	Low	Er durchsucht das Bad	Self
Item6Mid	Mid	Er aendert das Bad	Obleser&Kotz(2010)
Item7High	High	Sie jongliert die Baelle	Self
Item7Low	Low	Sie findet die Baelle	Self
Item7Mid	Mid	Sie rollt die Baelle	Self
Item8High	High	Er dribbelt den Ball	Self
Item8Low	Low	Er kauft den Ball	Self
Item8Mid	Mid	Er faengt den Ball	Self
Item9High	High	Er ueberfaellt die Bank	Self
Item9Low	Low	Er besucht die Bank	Self
Item9Mid	Mid	Er beraubt die Bank	Self
Item10High	High	Er faellt den Baum	Obleser&Kotz(2010)
Item10Low	Low	Er verletzt den Baum	Obleser&Kotz(2010)
Item10Mid	Mid	Er stutzt den Baum	Self
Item11High	High	Sie bepflanzt das Beet	Obleser&Kotz(2010)
Item11Low	Low	Sie lockert das Beet	Self
Item11Mid	Mid	Sie bearbeitet das Beet	Obleser&Kotz(2010)
Item12High	High	Er schient das Bein	Obleser&Kotz(2010)
Item12Low	Low	Er testet das Bein	Self
Item12Mid	Mid	Er untersucht das Bein	Obleser&Kotz(2010)
Item13High	High	Er erklimmt den Berg	Self
Item13Low	Low	Er zeichnet den Berg	Self
Item13Mid	Mid	Er besteigt den Berg	Self
Item14High	High	Sie bezieht das Bett	Obleser&Kotz(2010)
Item14Low	Low	Sie beschmutzt das Bett	Self
Item14Mid	Mid	Sie beschreibt das Bett	Obleser&Kotz(2010)
Item15High	High	Er zapft das Bier	Self
Item15Low	Low	Er bringt das Bier	Self
Item15Mid	Mid	Er sieht das Bier	Obleser&Kotz(2010)
Item16High	High	Sie rahmt das Bild	Self
Item16Low	Low	Sie sieht das Bild	Self
Item16Mid	Mid	Sie starrt auf das Bild	Self
Item17High	High	Sie faltet das Blatt	Self
Item17Low	Low	Sie zerreisst das Blatt	Obleser&Kotz(2010)
Item17Mid	Mid	Sie knickt das Blatt	Self
Item18High	High	Sie spitzt den Bleistift	Self
Item18Low	Low	Sie verschenkt den Bleistift	Self
Item18Mid	Mid	Sie zerkaut den Bleistift	Self
Item19High	High	Sie giesst die Blumen	Self
Item19Low	Low	Sie bestaunt die Blumen	Self
Item19Mid	Mid	Sie pflanzt die Blumen	Self
Item20High	High	Sie wischt den Boden	Self
Item20Low	Low	Sie begutachtet den Boden	Self
Item20Mid	Mid	Sie saugt den Boden	Self
Item21High	High	Er lutscht das Bonbon	Obleser&Kotz(2010)
Item21Low	Low	Er šffnet das Bonbon	Self
Item21Mid	Mid	Er kauft das Bonbon	Obleser&Kotz(2010)
Item22High	High	Sie toastet das Brot	Obleser&Kotz(2010)
Item22Low	Low	Sie fertigt das Brot	Self
Item22Mid	Mid	Sie verteilt das Brot	Obleser&Kotz(2010)
Item23High	High	Sie liest das Buch	Obleser&Kotz(2010)
Item23Low	Low	Sie verleiht das Buch	Obleser&Kotz(2010)
Item23Mid	Mid	Sie leiht das Buch	Self
Item24High	High	Sie kloeppelt das Deckchen	Obleser&Kotz(2010)
Item24Low	Low	Sie verliert das Deckchen	Self
Item24Mid	Mid	Sie bemerkt das Deckchen	Obleser&Kotz(2010)
Item25High	High	Sie schleckt das Eis	Obleser&Kotz(2010)
Item25Low	Low	Sie haelt das Eis	Self
Item25Mid	Mid	Sie verwendet das Eis	Obleser&Kotz(2010)
Item26High	High	Sie errechnet das Ergebnis	Obleser&Kotz(2010)
Item26Low	Low	Sie verbessert das Ergebnis	Obleser&Kotz(2010)
Item26Mid	Mid	Sie korrigiert das Ergebnis	Self
Item27High	High	Er wuerzt das Essen	Obleser&Kotz(2010)
Item27Low	Low	Er macht das Essen	Obleser&Kotz(2010)
Item27Mid	Mid	Er kostet das Essen	Obleser&Kotz(2010)
Item28High	High	Er tappt in die Falle	Self
Item28Low	Low	Er konstruiert die Falle	Self
Item28Mid	Mid	Er sitzt in der Falle	Self
Item29High	High	Er berichtigt den Fehler	Self
Item29Low	Low	Er beginnt den Fehler	Self
Item29Mid	Mid	Er vertuscht den Fehler	Self
Item30High	High	Er pfluegt das Feld	Self
Item30Low	Low	Er misst das Feld	Obleser&Kotz(2010)
Item30Mid	Mid	Er besaet das Feld	Obleser&Kotz(2010)
Item31High	High	Sie putzt das Fenster	Obleser&Kotz(2010)
Item31Low	Low	Sie beruecksichtigt das Fenster	Obleser&Kotz(2010)
Item31Mid	Mid	Sie verglast das Fenster	Self
Item32High	High	Er veranstaltet das Fest	Obleser&Kotz(2010)
Item32Low	Low	Er bejubelt das Fest	Self
Item32Mid	Mid	Er organisiert das Fest	Obleser&Kotz(2010)
Item33High	High	Er entfacht das Feuer	Self
Item33Low	Low	Er zerstoert das Feuer	Self
Item33Mid	Mid	Er erwaehnt das Feuer	Obleser&Kotz(2010)
Item34High	High	Er hisst die Flagge	Self
Item34Low	Low	Er rollt die Flagge ein	Self
Item34Mid	Mid	Er schwenkt die Flagge	Self
Item35High	High	Es lodern die Flammen	Self
Item35Low	Low	Es stehen die Flammen	Self
Item35Mid	Mid	Es leuchten die Flammen	Self
Item36High	High	Er fliegt das Flugzeug	Obleser&Kotz(2010)
Item36Low	Low	Er bewegt das Flugzeug	Self
Item36Mid	Mid	Er hoert das Flugzeug	Obleser&Kotz(2010)
Item37High	High	Sie posiert fŸr das Foto	Self
Item37Low	Low	Sie druckt das Foto	Self
Item37Mid	Mid	Sie entwickelt das Foto	Self
Item38High	High	Sie dichtet das Gedicht	Obleser&Kotz(2010)
Item38Low	Low	Sie kann das Gedicht	Obleser&Kotz(2010)
Item38Mid	Mid	Sie verfasst das Gedicht	Self
Item39High	High	Er verraet das Geheimnis	Self
Item39Low	Low	Er verdraengt das Geheimnis	Self
Item39Mid	Mid	Er hŸtet das Geheimnis	Self
Item40High	High	Sie zaehlt das Geld	Self
Item40Low	Low	Sie beobachtet das Geld	Self
Item40Mid	Mid	Sie versteckt das Geld	Self
Item41High	High	Sie duenstet das Gemuese	Self
Item41Low	Low	Sie behandelt das Gemuese	Self
Item41Mid	Mid	Sie kocht das Gemuese	Self
Item42High	High	Sie erzaehlt die Geschichte	Obleser&Kotz(2010)
Item42Low	Low	Sie glaubt die Geschichte	Obleser&Kotz(2010)
Item42Mid	Mid	Sie schreibt die Geschichte	Self
Item43High	High	Sie spuelt das Geschirr	Obleser&Kotz(2010)
Item43Low	Low	Sie benoetigt das Geschirr	Self
Item43Mid	Mid	Sie waescht das Geschirr ab	Self
Item44High	High	Sie stemmt das Gewicht	Self
Item44Low	Low	Sie vergleicht das Gewicht	Self
Item44Mid	Mid	Sie schaetzt das Gewicht	Self
Item45High	High	Er zerbricht das Glas	Obleser&Kotz(2010)
Item45Low	Low	Er greift das Glas	Obleser&Kotz(2010)
Item45Mid	Mid	Er oeffnet das Glas	Obleser&Kotz(2010)
Item46High	High	Er maeht das Gras	Obleser&Kotz(2010)
Item46Low	Low	Er klebt das Gras	Self
Item46Mid	Mid	Er kaut das Gras	Obleser&Kotz(2010)
Item47High	High	Sie pachtet das Grundstueck	Obleser&Kotz(2010)
Item47Low	Low	Sie erschliesst das Grundstueck	Obleser&Kotz(2010)
Item47Mid	Mid	Sie bebaut das Grundstueck	Self
Item48High	High	Sie buerstet die Haare	Self
Item48Low	Low	Sie sammelt die Haare	Self
Item48Mid	Mid	Sie schneidet die Haare	Self
Item49High	High	Es kraeht der Hahn	Self
Item49Low	Low	Es springt der Hahn	Self
Item49Mid	Mid	Es stolziert der Hahn	Self
Item50High	High	Sie saniert das Haus	Obleser&Kotz(2010)
Item50Low	Low	Sie erkennt das Haus	Self
Item50Mid	Mid	Sie erwirbt das Haus	Obleser&Kotz(2010)
Item51High	High	Er baut das Haus	Obleser&Kotz(2010)
Item51Low	Low	Er bewirft das Haus	Self
Item51Mid	Mid	Er beantragt das Haus	Obleser&Kotz(2010)
Item52High	High	Sie hobelt das Holz	Obleser&Kotz(2010)
Item52Low	Low	Sie bricht das Holz	Obleser&Kotz(2010)
Item52Mid	Mid	Sie hackt das Holz	Self
Item53High	High	Sie Ÿbernachtet im	Self
Item53Low	Low	Sie bewertet das Hotel	Self
Item53Mid	Mid	Sie bucht das Hotel	Self
Item54High	High	Er rupft das Huhn	Self
Item54Low	Low	Er teilt das Huhn	Self
Item54Mid	Mid	Er schlachtet das Huhn	Self
Item55High	High	Er fuettert den Hund	Self
Item55Low	Low	Er untersucht den Hund	Self
Item55Mid	Mid	Er krault den Hund	Self
Item56High	High	Sie pellt die Kartoffeln	Self
Item56Low	Low	Sie braucht die Kartoffeln	Self
Item56Mid	Mid	Sie erntet die Kartoffeln	Self
Item57High	High	Sie erzieht das Kind	Self
Item57Low	Low	Sie benachrichtigt das Kind	Self
Item57Mid	Mid	Sie schleppt das Kind	Self
Item58High	High	Er ermahnt das Kind	Self
Item58Low	Low	Er befragt das Kind	Obleser&Kotz(2010)
Item58Mid	Mid	Er beaufsichtigt das Kind	Self
Item59High	High	Sie gebŠrt das Kind	Self
Item59Low	Low	Sie versetzt das Kind	Self
Item59Mid	Mid	Sie ruft das Kind	Self
Item60High	High	Sie naeht das Kleid	Obleser&Kotz(2010)
Item60Low	Low	Sie bewundert das Kleid	Self
Item60Mid	Mid	Sie waescht das Kleid	Obleser&Kotz(2010)
Item61High	High	Sie beugt die Knie	Self
Item61Low	Low	Sie streichelt das Knie	Self
Item61Mid	Mid	Sie verletzt sich das Knie	Self
Item62High	High	Sie backt den Kuchen	Self
Item62Low	Low	Sie bestellt den Kuchen	Self
Item62Mid	Mid	Sie verziert den Kuchen	Self
Item63High	High	Sie melkt die Kuh	Self
Item63Low	Low	Sie betrauert die Kuh	Self
Item63Mid	Mid	Sie besamt die Kuh	Self
Item64High	High	Sie beraet den Kunden	Obleser&Kotz(2010)
Item64Low	Low	Sie informiert den Kunden	Obleser&Kotz(2010)
Item64Mid	Mid	Sie beliefert den Kunden	Self
Item65High	High	Sie bereist das Land	Obleser&Kotz(2010)
Item65Low	Low	Sie nennt das Land	Self
Item65Mid	Mid	Sie befaehrt das Land	Obleser&Kotz(2010)
Item66High	High	Er erkundet die Landschaft	Self
Item66Low	Low	Er veraendert die Landschaft	Self
Item66Mid	Mid	Er malt die Landschaft	Self
Item67High	High	Er klagt das Leid	Obleser&Kotz(2010)
Item67Low	Low	Er spuert das Leid	Obleser&Kotz(2010)
Item67Mid	Mid	Er ertraegt das Leid	Self
Item68High	High	Sie komponiert das Lied	Self
Item68Low	Low	Sie kopiert das Lied	Self
Item68Mid	Mid	Sie produziert das Lied	Obleser&Kotz(2010)
Item69High	High	Er bohrt das Loch	Self
Item69Low	Low	Er sucht das Loch	Self
Item69Mid	Mid	Er stopft das Loch	Self
Item70High	High	Er baendigt den Loewen	Self
Item70Low	Low	Er verlaesst den Loewen	Self
Item70Mid	Mid	Er zaehmt den Loewen	Self
Item71High	High	Sie gefaellt dem Mann	Obleser&Kotz(2010)
Item71Low	Low	Sie verpflichtet den Mann	Obleser&Kotz(2010)
Item71Mid	Mid	Sie operiert den Mann	Self
Item72High	High	Er verschreibt das Medikament	Self
Item72Low	Low	Er bezahlt das Medikament	Self
Item72Mid	Mid	Er schluckt das Medikament	Self
Item73High	High	Sie siebt das Mehl	Obleser&Kotz(2010)
Item73Low	Low	Sie pustet das Mehl	Self
Item73Mid	Mid	Sie wiegt das Mehl	Obleser&Kotz(2010)
Item74High	High	Er summt die Melodie	Self
Item74Low	Low	Er spielt die Melodie	Self
Item74Mid	Mid	Er pfeift die Melodie	Self
Item75High	High	Er schaerft das Messer	Obleser&Kotz(2010)
Item75Low	Low	Er verraeumt das Messer	Self
Item75Mid	Mid	Er beachtet das Messer	Obleser&Kotz(2010)
Item76High	High	Er entsorgt den Muell	Self
Item76Low	Low	Er holt den Muell	Self
Item76Mid	Mid	Er sortiert den Muell	Self
Item77High	High	Sie schnaeuzt die Nase	Self
Item77Low	Low	Sie bewegt die Nase	Obleser&Kotz(2010)
Item77Mid	Mid	Sie pudert die Nase	Obleser&Kotz(2010)
Item78High	High	Er heizt den Ofen	Self
Item78Low	Low	Er saeubert den Ofen	Self
Item78Mid	Mid	Er kachelt den Ofen	Self
Item79High	High	Er dirigiert das Orchester	Obleser&Kotz(2010)
Item79Low	Low	Er beordert das Orchester	Self
Item79Mid	Mid	Er leitet das Orchester	Obleser&Kotz(2010)
Item80High	High	Sie verschickt das Paket	Self
Item80Low	Low	Sie schliesst das Paket	Self
Item80Mid	Mid	Sie liefert das Paket	Self
Item81High	High	Er reitet das Pferd	Obleser&Kotz(2010)
Item81Low	Low	Er sticht das Pferd	Self
Item81Mid	Mid	Er pflegt das Pferd	Obleser&Kotz(2010)
Item82High	High	Er besteht die Pruefung	Obleser&Kotz(2010)
Item82Low	Low	Er versucht die Pruefung	Obleser&Kotz(2010)
Item82Mid	Mid	Er versaeumt die Pruefung	Self
Item83High	High	Sie strickt den Pullover	Obleser&Kotz(2010)
Item83Low	Low	Sie traegt den Pullover	Obleser&Kotz(2010)
Item83Mid	Mid	Sie buegelt den Pullover	Self
Item84High	High	Er bezahlt die Rechnung	Self
Item84Low	Low	Er vergisst die Rechnung	Self
Item84Mid	Mid	Er begleicht die Rechnung	Self
Item85High	High	Sie massiert den Ruecken	Self
Item85Low	Low	Sie roentgt den Ruecken	Self
Item85Mid	Mid	Sie kruemmt den Ruecken	Self
Item86High	High	Sie verstreut das Salz	Obleser&Kotz(2010)
Item86Low	Low	Sie benutzt das Salz	Obleser&Kotz(2010)
Item86Mid	Mid	Sie schmeckt das Salz	Self
Item87High	High	Er kapert das Schiff	Obleser&Kotz(2010)
Item87Low	Low	Er betritt das Schiff	Self
Item87Mid	Mid	Er erwartet das Schiff	Obleser&Kotz(2010)
Item88High	High	Er schmilzt den Schnee	Self
Item88Low	Low	Er nimmt den Schnee	Self
Item88Mid	Mid	Er schippt den Schnee	Self
Item89High	High	Es rieselt der Schnee	Self
Item89Low	Low	Es kommt der Schnee	Self
Item89Mid	Mid	Es faellt der Schnee	Self
Item90High	High	Sie paniert das Schnitzel	Self
Item90Low	Low	Sie klopft das Schnitzel	Self
Item90Mid	Mid	Sie braet das Schnitzel	Self
Item91High	High	Er besohlt den Schuh	Self
Item91Low	Low	Er stiehlt den Schuh	Self
Item91Mid	Mid	Er bindet den Schuh	Self
Item92High	High	Er schlachtet das Schwein	Obleser&Kotz(2010)
Item92Low	Low	Er beruehrt das Schwein	Self
Item92Mid	Mid	Er bewacht das Schwein	Obleser&Kotz(2010)
Item93High	High	Sie gewinnt das Spiel	Obleser&Kotz(2010)
Item93Low	Low	Sie verstaut das Spiel	Self
Item93Mid	Mid	Sie kennt das Spiel	Obleser&Kotz(2010)
Item94High	High	Sie mistet den Stall aus	Self
Item94Low	Low	Sie baut den Stall aus	Self
Item94Mid	Mid	Sie behuetet den Stall	Self
Item95High	High	Sie bewirbt sich auf die Stelle	Self
Item95Low	Low	Sie entdeckt die Stelle	Self
Item95Mid	Mid	Sie kuendigt die Stelle	Self
Item96High	High	Sie Ÿberquert die Stra§e	Self
Item96Low	Low	Sie kratzt die Stra§e	Self
Item96Mid	Mid	Sie sperrt die Stra§e	Self
Item97High	High	Sie schlichtet den Streit	Obleser&Kotz(2010)
Item97Low	Low	Sie verantwortet den Streit	Obleser&Kotz(2010)
Item97Mid	Mid	Sie vermeidet den Streit	Self
Item98High	High	Er rueckt den Stuhl	Obleser&Kotz(2010)
Item98Low	Low	Er verwandelt den Stuhl	Obleser&Kotz(2010)
Item98Mid	Mid	Er zimmert den Stuhl	Self
Item99High	High	Sie loeffelt die Suppe	Obleser&Kotz(2010)
Item99Low	Low	Sie erhitzt die Suppe	Self
Item99Mid	Mid	Sie bringt die Suppe	Obleser&Kotz(2010)
Item100High	High	Er knetet den Teig	Self
Item100Low	Low	Er zerteilt den Teig	Self
Item100Mid	Mid	Er ruehrt den Teig	Self
Item101High	High	Er ueberschreitet das Tempo	Self
Item101Low	Low	Er ignoriert das Tempo	Self
Item101Mid	Mid	Er verlangsamt das Tempo	Self
Item102High	High	Sie verschiebt den Termin	Obleser&Kotz(2010)
Item102Low	Low	Sie bestaetigt den Termin	Obleser&Kotz(2010)
Item102Mid	Mid	Sie vergisst den Termin	Self
Item103High	High	Sie schreinert den Tisch	Self
Item103Low	Low	Sie hebt den Tisch	Self
Item104High	High	Sie deckt den Tisch	Self
Item104Low	Low	Sie zertruemmert den Tisch	Self
Item104Mid	Mid	Sie poliert den Tisch	Self
Item104Mid	Mid	Sie verrueckt den Tisch	Self
Item105High	High	Er schliesst die Tuer	Obleser&Kotz(2010)
Item105Low	Low	Er erkennt die Tuer	Self
Item105Mid	Mid	Er repariert die Tuer	Self
Item106High	High	Er verriegelt die Tuer	Self
Item106Low	Low	Er dreht die Tuer	Self
Item106Mid	Mid	Er reinigt die Tuer	Obleser&Kotz(2010)
Item107High	High	Sie jaetet das Unkraut	Obleser&Kotz(2010)
Item107Low	Low	Sie hasst das Unkraut	Self
Item107Mid	Mid	Sie rupft das Unkraut	Obleser&Kotz(2010)
Item108High	High	Er vereitelt das Verbrechen	Self
Item108Low	Low	Er filmt das Verbrechen	Self
Item108Mid	Mid	Er leugnet das Verbrechen	Self
Item109High	High	Er unterzeichnet den Vertrag	Self
Item109Low	Low	Er liest den Vertrag	Self
Item109Mid	Mid	Er praesentiert den Vertrag	Obleser&Kotz(2010)
Item110High	High	Es zwitschern die Voegel	Self
Item110Low	Low	Es fehlen die Voegel	Self
Item110Mid	Mid	Es flattern die Voegel	Self
Item111High	High	Sie filtert das Wasser	Obleser&Kotz(2010)
Item111Low	Low	Sie liebt das Wasser	Self
Item111Mid	Mid	Sie reicht das Wasser	Obleser&Kotz(2010)
Item112High	High	Er geht den Weg	Obleser&Kotz(2010)
Item112Low	Low	Er bestimmt den Weg	Obleser&Kotz(2010)
Item112Mid	Mid	Er beschreitet den Weg	Self
Item113High	High	Er geniesst das Wetter	Self
Item113Low	Low	Er fuerchtet das Wetter	Self
Item113Mid	Mid	Er trotzt dem Wetter	Self
Item114High	High	Er erlegt das Wild	Obleser&Kotz(2010)
Item114Low	Low	Er erschrickt das Wild	Self
Item114Mid	Mid	Er riecht das Wild	Obleser&Kotz(2010)
Item115High	High	Sie buchstabiert das Wort	Obleser&Kotz(2010)
Item115Low	Low	Sie erlernt das Wort	Obleser&Kotz(2010)
Item115Mid	Mid	Sie uebersetzt das Wort	Self
Item116High	High	Er verarztet die Wunde	Self
Item116Low	Low	Er reinigt die Wunde	Self
Item116Mid	Mid	Er desinfiziert die Wunde	Self
Item117High	High	Er erreicht das Ziel	Obleser&Kotz(2010)
Item117Low	Low	Er ermittelt das Ziel	Obleser&Kotz(2010)
Item117Mid	Mid	Er verfehlt das Ziel	Self
Item118High	High	Sie raucht die Zigarette	Self
Item118Low	Low	Sie verlangt die Zigarette	Self
Item118Mid	Mid	Sie dreht die Zigarette	Self
Item119High	High	Er tapeziert das Zimmer	Obleser&Kotz(2010)
Item119Low	Low	Er bevorzugt das Zimmer	Obleser&Kotz(2010)
Item119Mid	Mid	Er streicht das Zimmer	Self
Item120High	High	Er verpasst den Zug	Obleser&Kotz(2010)
Item120Low	Low	Er erwischt den Zug	Obleser&Kotz(2010)
Item120Mid	Mid	Er rangiert den Zug	Self
